# Supplementary material for: Ultrafast Laser Material Damage Simulation—A New Look at an Old Problem
Source: Nanomaterials (Basel). 2022 Apr 8;12(8):1259. doi: 10.3390/nano12081259 (PMC9031137; doi:10.3390/nano12081259)
Supplement: Supplementary file 1 [file nanomaterials-12-01259-s001.zip]

Archive with 1 entries (1 files):
- nanomaterials-1515794-supplementary.pdf
